# Supplementary material for: Radiation-Induced Synthesis of Asymmetric Porous PVDF-g-PIL Membranes via β-Cyclodextrin Leaching for Vanadium Redox Flow Battery
Source: Materials (Basel). 2026 Feb 3;19(3):583. doi: 10.3390/ma19030583 (PMC12898593; doi:10.3390/ma19030583)
Supplement: Supplementary file 1 [file materials-19-00583-s001.zip]

Archive with 1 entries (1 files):
- materials-4095104-supplementary.pdf
